# Supplementary material for: Analysis of ROH Characteristics Across Generations in Grassland-Thoroughbred Horses and Identification of Loci Associated with Athletic Traits
Source: Animals (Basel). 2025 Jul 13;15(14):2068. doi: 10.3390/ani15142068 (PMC12291906; doi:10.3390/ani15142068)
Supplement: Supplementary file 1 [file animals-15-02068-s001.zip]

Archive with 10 entries (10 files):
- Author's CV.docx
- blank consent form 1.docx
- Inner Mongolia Agricultural University Biomedical Research Ethics Approval.pdf
- MDPI-Authorship-Form.pdf
- Supplementary Figure S1 Breeding route of the Grassland Thoroughbreds.png
- Supplementary Figure S2 The distribution of SNPs on different chromosomes.png
- Supplementary Table S1  DNA quality.xlsx
- Supplementary Table S2 The statistical table of sequencing results for each sample.xlsx
- Supplementary Table S3 ANNOVAR annotation results.xlsx
- Supplementary Table S4 Functional enrichment results of candidate genes.xlsx
