# Supplementary material for: Analysis of ROH Characteristics Across Generations in Grassland-Thoroughbred Horses and Identification of Loci Associated with Athletic Traits
Source: Animals (Basel). 2025 Jul 13;15(14):2068. doi: 10.3390/ani15142068 (PMC12291906; doi:10.3390/ani15142068)
Supplement: Supplementary file 1 [file animals-15-02068-s001.zip › Supplementary Table S1 DNA quality.xlsx]

## Sheet: Sheet1
sample	Concentration (ng/µL)	Volume (µL)	Total Amount (µg)	Test Conclusion
CY_108	178.3	60	10.7	Pass
CY_11	107.07	60	6.42	Pass
CY_119	105.6	60	6.34	Pass
CY_12	119.56	60	7.17	Pass
CY_124	100.63	60	6.04	Pass
CY_172	80.23	60	4.81	Pass
CY_173	81.95	60	4.92	Pass
CY_174	88.08	60	5.28	Pass
CY_175	163.81	60	9.83	Pass
CY_176	94.52	60	5.67	Pass
CY_180	115.34	60	6.92	Pass
CY_187	103.54	60	6.21	Pass
CY_188	137.21	60	8.23	Pass
CY_195	155.15	60	9.31	Pass
CY_197	137.73	60	8.26	Pass
CY_198	126.58	60	7.59	Pass
CY_206	103.23	60	6.19	Pass
CY_21	172	60	10.32	Pass
CY_210	132.79	60	7.97	Pass
CY_212	171.13	60	10.27	Pass
CY_213	113.23	60	6.79	Pass
CY_216	168.91	60	10.13	Pass
CY_24	238.52	60	14.31	Pass
CY_32	105.33	60	6.32	Pass
CY_4	176.85	60	10.61	Pass
CY_41	122.06	60	7.32	Pass
CY_5	164.17	60	9.85	Pass
CY_54	96.31	60	5.78	Pass
CY_66	148.89	60	8.93	Pass
CY_78	113.89	60	6.83	Pass
CY_81	157.28	60	9.44	Pass
CY_84	174.97	60	10.5	Pass
CY_86	141.87	60	8.51	Pass
CY_95	109.6	60	6.58	Pass
CY_96	149.61	60	8.98	Pass
F1_106	111.98	60	6.72	Pass
F1_107	148.43	60	8.91	Pass
F1_113	102.18	60	6.13	Pass
F1_120	81.65	60	4.9	Pass
F1_128	124.92	60	7.5	Pass
F1_129	95.27	60	5.72	Pass
F1_132	58.82	60	3.53	Pass
F1_134	183.19	60	10.99	Pass
F1_135	85.52	60	5.13	Pass
F1_146	85.1	60	5.11	Pass
F1_147	122.88	60	7.37	Pass
F1_148	159.44	60	9.57	Pass
F1_149	52.73	60	3.16	Pass
F1_151	64.14	60	3.85	Pass
F1_152	57.92	60	3.48	Pass
F1_154	35.2	60	2.11	Pass
F1_155	88.43	60	5.31	Pass
F1_156	90.43	60	5.43	Pass
F1_157	112.62	60	6.76	Pass
F1_158	32.8	60	1.97	Pass
F1_161	35.39	60	2.12	Pass
F1_162	90.26	60	5.42	Pass
F1_167	20.63	60	1.24	Pass
F1_17	59.53	60	3.57	Pass
F1_170	131.37	60	7.88	Pass
F1_18	97.33	60	5.84	Pass
F1_181	64.06	60	3.84	Pass
F1_2	43.78	60	2.63	Pass
F1_201	95.5	60	5.73	Pass
F1_207	29.08	60	1.74	Pass
F1_214	59.67	60	3.58	Pass
F1_25	121.47	60	7.29	Pass
F1_42	56.25	60	3.37	Pass
F1_52	198.67	60	11.92	Pass
F1_55	65.12	60	3.91	Pass
F1_57	79.76	60	4.79	Pass
F1_60	49.62	60	2.98	Pass
F1_62	108.49	60	6.51	Pass
F1_63	41.34	60	2.48	Pass
F1_64	40.9	60	2.45	Pass
F1_68	114.15	60	6.85	Pass
F1_71	69.2	60	4.15	Pass
F1_74	59.94	60	3.6	Pass
F1_8	74.35	60	4.46	Pass
F1_9	86.01	60	5.16	Pass
F1_98	45.88	60	2.75	Pass
F2_1	34.18	60	2.05	Pass
F2_103	133.53	60	8.01	Pass
F2_112	43.62	60	2.62	Pass
F2_126	149.48	60	8.97	Pass
F2_130	105.12	60	6.31	Pass
F2_183	61.92	60	3.72	Pass
F2_202	67.55	60	4.05	Pass
F2_28	83.9	60	5.03	Pass
F2_29	87.91	60	5.27	Pass
F2_3	170.84	60	10.25	Pass
F2_31	142.72	60	8.56	Pass
F2_34	90.99	60	5.46	Pass
F2_36	89.08	60	5.34	Pass
F2_39	123.27	60	7.4	Pass
F2_40	137.85	60	8.27	Pass
F2_45	143.64	60	8.62	Pass
F2_49	36.43	60	2.19	Pass
F2_58	47.48	60	2.85	Pass
F2_6	142.42	60	8.55	Pass
F2_61	185.34	60	11.12	Pass
F2_65	98.17	60	5.89	Pass
F2_69	135.35	60	8.12	Pass
F2_70	119.54	60	7.17	Pass
F2_73	178.49	60	10.71	Pass
F2_76	26.29	60	1.58	Pass
F2_85	91.95	60	5.52	Pass
F2_90	40.93	60	2.46	Pass
F2_92	105.16	60	6.31	Pass
F3_100	73.5	60	4.41	Pass
F3_104	96.6	60	5.8	Pass
F3_138	82.7	60	4.96	Pass
F3_139	100.55	60	6.03	Pass
F3_140	128.89	60	7.73	Pass
F3_178	84.68	60	5.08	Pass
F3_182	97.1	60	5.83	Pass
F3_184	82.43	60	4.95	Pass
F3_186	83.87	60	5.03	Pass
F3_189	122.47	60	7.35	Pass
F3_190	103.64	60	6.22	Pass
F3_192	89.29	60	5.36	Pass
F3_193	121.92	60	7.32	Pass
F3_194	95.33	60	5.72	Pass
F3_196	85.56	60	5.13	Pass
F3_199	134.86	60	8.09	Pass
F3_200	105.28	60	6.32	Pass
F3_203	108.66	60	6.52	Pass
F3_205	84.24	60	5.05	Pass
F3_208	73.06	60	4.38	Pass
F3_209	97.21	60	5.83	Pass
F3_211	110.06	60	6.6	Pass
F3_215	88.95	60	5.34	Pass
F3_22	117.09	60	7.03	Pass
F3_44	148.09	60	8.89	Pass
F3_46	90.64	60	5.44	Pass
F3_5	128.87	60	7.73	Pass
F3_51	106.83	60	6.41	Pass
F3_87	104.67	60	6.28	Pass
F3_94	90.47	60	5.43	Pass
	103.583
