# Supplementary material for: Analysis of ROH Characteristics Across Generations in Grassland-Thoroughbred Horses and Identification of Loci Associated with Athletic Traits
Source: Animals (Basel). 2025 Jul 13;15(14):2068. doi: 10.3390/ani15142068 (PMC12291906; doi:10.3390/ani15142068)
Supplement: Supplementary file 1 [file animals-15-02068-s001.zip › Supplementary Table S2 The statistical table of sequencing results for each sample.xlsx]

## Sheet: Sheet1
Samples	Raw Reads	Clean Reads	Raw Base（G）	Clean Base（G）	Q20（%）	Q30（%）	GC（%）	Coverage（%）
F1_106	190481174	187780144	28.57	28.17	96.02	90.19	43.26	98.58
F1_107	188378864	185836086	28.26	27.88	96.21	90.55	43.41	98.73
F1_113	186130406	183429680	27.92	27.51	96.09	90.27	43.34	98.78
F1_120	194018114	191313698	29.1	28.7	95.77	89.7	43.14	98.71
F1_128	186223096	183885558	27.93	27.58	96.32	90.66	43.12	98.81
F1_129	188937266	186570636	28.34	27.99	96.12	90.19	43.15	98.84
F1_132	194923576	192554184	29.24	28.88	96.7	91.42	43.03	98.79
F1_134	196642508	194347372	29.5	29.15	96.69	91.41	42.9	98.62
F1_135	190402346	187769536	28.56	28.17	96.42	90.88	43.65	98.75
F1_146	238174804	234799812	35.73	35.22	96.14	90.31	43.43	98.74
F1_147	204220684	201685910	30.63	30.25	96.51	91.04	43.04	98.73
F1_148	189584690	187415082	28.44	28.11	96.21	90.45	42.93	98.79
F1_149	204955978	202185100	30.74	30.33	96.11	90.21	44.12	98.8
F1_151	193813830	191686014	29.07	28.75	96.09	90.16	42.85	98.78
F1_152	197005050	194953722	29.55	29.24	96.35	90.71	42.8	98.77
F1_154	198644616	196336758	29.8	29.45	96.24	90.47	42.84	98.65
F1_155	194776918	192342782	29.22	28.85	96.15	90.28	43.43	98.91
F1_156	191121502	188712982	28.67	28.31	96.45	90.92	42.94	98.88
F1_157	217854330	215171190	32.68	32.28	96.54	91.14	43.17	98.76
F1_158	231451034	228554918	34.72	34.28	96.23	90.52	43.03	98.85
F1_161	192893448	190495354	28.93	28.57	96.37	90.76	43.24	98.71
F1_162	195310718	192843494	29.3	28.93	96.12	90.27	43.44	98.9
F1_167	189951636	187555208	28.49	28.13	96.14	90.27	42.59	98.79
F1_17	187490822	185348594	28.12	27.8	96.33	90.66	42.97	98.54
F1_170	191199786	188845936	28.68	28.33	95.89	89.77	43.17	98.76
F1_18	192292698	189714110	28.84	28.46	96.07	90.2	43.27	98.86
F1_181	191521180	189065332	28.73	28.36	96.31	90.66	43.04	98.53
F1_2	195626478	193217790	29.34	28.98	95.94	89.85	43.03	98.86
F1_201	192807636	190464300	28.92	28.57	96.41	90.84	42.79	98.71
F1_207	187759990	185473152	28.16	27.82	96.26	90.63	42.77	98.52
F1_214	230066530	226608446	34.51	33.99	96.28	90.65	42.8	98.77
F1_25	187603414	185192688	28.14	27.78	96.34	90.67	42.91	98.64
F1_42	196498760	194058190	29.47	29.11	96.03	90.19	42.92	98.74
F1_52	196680550	193810838	29.5	29.07	96.41	90.76	42.85	98.71
F1_55	193772392	191607572	29.07	28.74	96.02	90.2	42.58	98.85
F1_57	242431702	239783068	36.36	35.97	96.09	90.12	42.84	98.76
F1_60	220425020	217617726	33.06	32.64	96.45	90.85	43.66	98.77
F1_62	187388542	185094538	28.11	27.76	96.24	90.48	43.15	98.77
F1_63	187216706	184785676	28.08	27.72	96.16	90.46	43.03	98.66
F1_64	226320078	222998826	33.95	33.45	96.33	90.72	44.41	98.83
F1_68	190116796	187942836	28.52	28.19	96.07	90.23	42.68	98.96
F1_71	189091496	186900054	28.36	28.04	96.14	90.4	42.86	98.86
F1_74	186964166	184549216	28.04	27.68	95.97	89.95	43.24	98.68
F1_8	190014100	187600068	28.5	28.14	96.38	90.74	42.94	98.56
F1_9	191086762	188630850	28.66	28.29	96.06	90.17	43.25	98.71
F1_98	190200296	187922822	28.53	28.19	96.3	90.61	42.96	98.63
F2_1	201424388	198943466	30.21	29.84	96.1	90.16	42.99	98.71
F2_103	187221026	184867550	28.08	27.73	96.57	91.17	42.89	98.74
F2_112	183795200	181486838	27.57	27.22	96.34	90.72	42.9	98.74
F2_126	202248504	199815882	30.34	29.97	96.39	90.81	42.66	98.66
F2_130	188154798	185648622	28.22	27.85	96.46	91.04	42.97	98.6
F2_183	187884726	185522456	28.18	27.83	96.04	90.17	42.77	98.84
F2_202	194392016	191789996	29.16	28.77	96.37	90.85	42.87	98.86
F2_28	218159366	215479246	32.72	32.32	96.43	90.87	43.09	98.79
F2_29	189375684	186704808	28.41	28.01	96.66	91.48	43.31	98.77
F2_3	194392788	191672612	29.16	28.75	96.25	90.55	43.25	98.75
F2_31	190785220	188627590	28.62	28.29	96.06	90.12	42.93	98.87
F2_34	192297928	190090426	28.84	28.51	96.02	90.04	43.04	98.84
F2_36	186486820	184236668	27.97	27.64	96.05	90.08	42.71	98.83
F2_39	188334010	185857274	28.25	27.88	96.23	90.42	42.88	98.75
F2_40	284428608	280710018	42.66	42.11	96.24	90.61	43.04	98.68
F2_45	188943256	186651700	28.34	28	95.64	89.41	43.03	98.71
F2_49	192826498	190577094	28.92	28.59	95.84	89.8	42.6	98.75
F2_58	188261730	185800376	28.24	27.87	96.49	91	43.13	98.68
F2_6	186213858	183756616	27.93	27.56	96.33	90.72	43.26	98.5
F2_61	189336622	186966612	28.4	28.04	96.32	90.71	42.7	98.91
F2_65	189680440	187450082	28.45	28.12	95.92	89.97	42.58	98.62
F2_69	187847444	185422122	28.18	27.81	95.85	89.69	43.12	98.74
F2_70	188164594	185790998	28.22	27.87	95.8	89.71	43.19	98.67
F2_73	194733236	192278080	29.21	28.84	95.81	89.75	43.04	98.45
F2_76	225628728	222677902	33.84	33.4	96.52	91.1	42.95	98.76
F2_85	186920828	184717814	28.04	27.71	96.4	90.79	42.8	98.61
F2_90	189553498	186556000	28.43	27.98	96.37	90.77	43.26	98.62
F2_92	184627256	182407748	27.69	27.36	96.41	90.81	42.8	98.66
F3_100	183151658	181004006	27.47	27.15	96.31	90.62	42.85	98.7
F3_104	200016358	197255038	30	29.59	96.07	90.3	43.33	98.69
F3_138	195604312	192838532	29.34	28.93	96.55	91.17	42.68	98.83
F3_139	194283268	191529208	29.14	28.73	96.25	90.57	43.19	98.82
F3_140	230618064	227473378	34.59	34.12	96.21	90.47	42.87	98.46
F3_178	194974196	192529922	29.25	28.88	96.49	91.08	42.42	98.86
F3_182	188217176	186010412	28.23	27.9	96.56	91.2	42.65	98.69
F3_184	220488640	217553238	33.07	32.63	96.67	91.46	42.85	98.65
F3_186	193366054	190737540	29	28.61	96.64	91.4	43.02	98.74
F3_189	227465398	224269466	34.12	33.64	96.64	91.36	42.72	98.84
F3_190	205756470	203089112	30.86	30.46	96.62	91.38	42.42	98.85
F3_192	222330216	219514628	33.35	32.93	96.11	90.29	42.3	98.42
F3_193	195471284	193040308	29.32	28.96	96.33	90.76	42.51	98.59
F3_194	188373950	185735798	28.26	27.86	96.57	91.25	42.84	98.58
F3_196	189504458	187099528	28.43	28.06	96.3	90.71	42.55	98.57
F3_199	187405434	184890122	28.11	27.73	96.38	90.82	43.28	98.79
F3_200	182373572	180068260	27.36	27.01	96.16	90.34	42.59	98.55
F3_203	189293492	186776652	28.39	28.02	96.38	90.81	42.8	98.68
F3_205	189513212	186975770	28.43	28.05	96.45	90.99	42.9	98.87
F3_208	189051112	186567342	28.36	27.99	96.42	90.9	42.73	98.88
F3_209	188937880	186477460	28.34	27.97	96.19	90.44	42.68	98.58
F3_211	188834140	186099178	28.33	27.91	96.56	91.24	42.83	98.73
F3_215	189614712	187030992	28.44	28.05	95.94	89.96	42.79	98.78
F3_22	189982550	187370290	28.5	28.11	96.24	90.59	43.01	98.88
F3_44	186924634	184695606	28.04	27.7	96.09	90.15	43.04	98.61
F3_46	194489886	192063676	29.17	28.81	96.51	91.02	42.3	98.69
F3_5	188227854	185477440	28.23	27.82	96.28	90.65	43	98.8
F3_51	189106594	186424410	28.37	27.96	96.33	90.8	43.08	98.82
F3_87	190283396	187425382	28.54	28.11	95.72	89.58	43.35	98.83
F3_94	196476348	194120684	29.47	29.12	96.09	90.17	42.53	98.92
