# Supplementary material for: Analysis of ROH Characteristics Across Generations in Grassland-Thoroughbred Horses and Identification of Loci Associated with Athletic Traits
Source: Animals (Basel). 2025 Jul 13;15(14):2068. doi: 10.3390/ani15142068 (PMC12291906; doi:10.3390/ani15142068)
Supplement: Supplementary file 1 [file animals-15-02068-s001.zip › Supplementary Table S3 ANNOVAR annotation results.xlsx]

## Sheet: Sheet1
Region	F1	F2	F3
Exonic	151813	153584	143610
Stopgain	786	786	744
Stoploss	113	105	101
Synonymous	75972	77091	71826
Nonsynonymous	69995	70622	66174
Unknown	4947	4980	4765
Splice site	612	606	551
ncRNA	795474	807005	763501
Exonic	149139	151056	143137
Splice site	333	332	315
Intronic	646002	655617	620049
UTR	226263	229247	214950
Intronic	5739611	5814557	5483303
Upstream/Downstream	294720	297295	282057
Intergenic	9456255	9600426	9080399
Ts/Tv	1.94	1.95	1.95
Total	16664748	16920720	15968371
