# Supplementary material for: Analysis of ROH Characteristics Across Generations in Grassland-Thoroughbred Horses and Identification of Loci Associated with Athletic Traits
Source: Animals (Basel). 2025 Jul 13;15(14):2068. doi: 10.3390/ani15142068 (PMC12291906; doi:10.3390/ani15142068)
Supplement: Supplementary file 1 [file animals-15-02068-s001.zip › Supplementary Table S4 Functional enrichment results of candidate genes.xlsx]

## Sheet: ROHislands.candigene
染色体	基因起始位置	结束	候选基因名	染色体	所在ROH岛起点位置	所在ROH岛结束位置
3	46675627	46812779	GRID2	3	46675626	47346334
7	41513335	41656237	NTM	7	41513334	47138251
7	41724749	42745067	OPCML	7	41513334	47138251
7	43056446	43062429	SPATA19	7	41513334	47138251			染色体	ROH岛开始位置	结束位置	SNP数量	gene数量
7	43097490	43157010	IGSF9B	7	41513334	47138251			3	46675626	47346334	221	1
7	43219818	43237986	LOC102150790	7	41513334	47138251			7	41513334	47138251	7254	104
7	43234113	43248605	LOC111774261	7	41513334	47138251			7	48278064	48878342	508	11
7	43261488	43326636	JAM3	7	41513334	47138251			7	50444481	50450375	4	0
7	43327274	43392559	NCAPD3	7	41513334	47138251			11	31313080	31545459	256	2
7	43392844	43414411	VPS26B	7	41513334	47138251			17	18312535	18944395	1180	7
7	43412036	43436475	ACAD8	7	41513334	47138251			18	41668278	42417738	526	6
7	43414848	43420597	THYN1	7	41513334	47138251			18	49354856	50138296	771	8
7	43483324	43528492	LOC100072895	7	41513334	47138251			21	29890004	30513697	7	13
7	43576389	43698981	LOC100072910	7	41513334	47138251			28	58964	685343	1237	0
7	43701213	43731984	B3GAT1	7	41513334	47138251
7	43731769	43740452	LOC102151035	7	41513334	47138251
7	43782442	43800005	LOC111774114	7	41513334	47138251
7	45011804	45018513	LOC111774262	7	41513334	47138251
7	45337493	45340137	LOC111774263	7	41513334	47138251
7	45364916	45407462	LOC100064396	7	41513334	47138251
7	45424508	45425090	LOC111774264	7	41513334	47138251
7	45444435	45449556	LOC102149984	7	41513334	47138251
7	45449564	45450853	LOC111774398	7	41513334	47138251
7	45471246	45496784	LOC100064454	7	41513334	47138251
7	45490144	45501880	LOC102149665	7	41513334	47138251
7	45533494	45572645	LOC100064510	7	41513334	47138251
7	45602002	45671875	LOC100064538	7	41513334	47138251
7	45673669	45691886	ZNF333	7	41513334	47138251
7	45690906	45754848	ADGRE3	7	41513334	47138251
7	45761559	45779187	CLEC17A	7	41513334	47138251
7	45781607	45784213	LOC102150040	7	41513334	47138251
7	45784734	45787147	LOC111774266	7	41513334	47138251
7	45787517	45791026	NDUFB7	7	41513334	47138251
7	45791086	45816684	TECR	7	41513334	47138251
7	45823329	45825920	DNAJB1	7	41513334	47138251
7	45827150	45830559	LOC111774269	7	41513334	47138251
7	45829513	45839806	GIPC1	7	41513334	47138251
7	45841969	45845382	PTGER1	7	41513334	47138251
7	45845482	45868382	PKN1	7	41513334	47138251
7	45876140	45883607	DDX39A	7	41513334	47138251
7	45883707	45898676	ADGRE5	7	41513334	47138251
7	45899758	45906942	LOC111774273	7	41513334	47138251
7	45906889	45910905	LOC111774272	7	41513334	47138251
7	45973030	45979449	LOC111774274	7	41513334	47138251
7	45987073	46027887	ADGRL1	7	41513334	47138251
7	46048702	46065128	PRKACA	7	41513334	47138251
7	46066045	46069287	SAMD1	7	41513334	47138251
7	46069375	46073364	C7H19orf67	7	41513334	47138251
7	46076423	46081220	MISP3	7	41513334	47138251
7	46082251	46090735	PALM3	7	41513334	47138251
7	46090916	46104456	IL27RA	7	41513334	47138251
7	46104607	46107745	RLN3	7	41513334	47138251
7	46118416	46148342	RFX1	7	41513334	47138251
7	46148436	46155851	DCAF15	7	41513334	47138251
7	46166760	46171510	PODNL1	7	41513334	47138251
7	46171854	46186674	CC2D1A	7	41513334	47138251
7	46186646	46203186	C7H19orf57	7	41513334	47138251
7	46203305	46209850	NANOS3	7	41513334	47138251
7	46235383	46253541	ZSWIM4	7	41513334	47138251
7	46253719	46259186	LOC106783385	7	41513334	47138251
7	46258907	46260774	C7H19orf53	7	41513334	47138251
7	46260912	46266076	MRI1	7	41513334	47138251
7	46266981	46278098	CCDC130	7	41513334	47138251
7	46284642	46286392	LOC111774276	7	41513334	47138251
7	46396787	46593660	CACNA1A	7	41513334	47138251
7	46604252	46622457	LOC111774277	7	41513334	47138251
7	46618119	46621973	IER2	7	41513334	47138251
7	46622564	46625823	STX10	7	41513334	47138251
7	46626692	46645566	NACC1	7	41513334	47138251
7	46645562	46652933	TRMT1	7	41513334	47138251
7	46653312	46658306	LYL1	7	41513334	47138251
7	46658711	46751898	NFIX	7	41513334	47138251
7	46763046	46766271	DAND5	7	41513334	47138251
7	46774975	46776791	GADD45GIP1	7	41513334	47138251
7	46777518	46783179	RAD23A	7	41513334	47138251
7	46784791	46788612	CALR	7	41513334	47138251
7	46792227	46801108	FARSA	7	41513334	47138251
7	46802216	46811885	SYCE2	7	41513334	47138251
7	46811010	46817226	GCDH	7	41513334	47138251
7	46819494	46825595	KLF1	7	41513334	47138251
7	46826522	46829029	DNASE2	7	41513334	47138251
7	46829253	46856177	MAST1	7	41513334	47138251
7	46858912	46862247	RTBDN	7	41513334	47138251
7	46867565	46874234	RNASEH2A	7	41513334	47138251
7	46874219	46876973	PRDX2	7	41513334	47138251
7	46879028	46880883	JUNB	7	41513334	47138251
7	46891732	46901767	HOOK2	7	41513334	47138251
7	46903044	46907568	BEST2	7	41513334	47138251
7	46910844	46916897	ASNA1	7	41513334	47138251
7	46918182	46921338	TRIR	7	41513334	47138251
7	46921249	46924612	LOC111774281	7	41513334	47138251
7	46925766	46940410	TNPO2	7	41513334	47138251
7	46934345	46934414	LOC111774475	7	41513334	47138251
7	46940300	46941718	LOC106783384	7	41513334	47138251
7	46941705	46949603	FBXW9	7	41513334	47138251
7	46947427	46951926	GNG14	7	41513334	47138251
7	46950067	46950849	LOC111774280	7	41513334	47138251
7	46952065	46955580	DHPS	7	41513334	47138251
7	46955477	46959269	WDR83	7	41513334	47138251
7	46959517	46960954	WDR83OS	7	41513334	47138251
7	46961812	46975181	MAN2B1	7	41513334	47138251
7	47029621	47092141	LOC100064480	7	41513334	47138251
7	47078150	47092097	LOC100064534	7	41513334	47138251
7	47107017	47117942	LOC111774283	7	41513334	47138251
7	47125812	47138251	LOC100064626	7	41513334	47138251
7	48279947	48296580	LOC102147654	7	48278064	48878342
7	48364162	48387095	LOC102149586	7	48278064	48878342
7	48417276	48462728	LOC102149528	7	48278064	48878342
7	48440761	48442894	LOC111774463	7	48278064	48878342
7	48521540	48549341	LOC111767447	7	48278064	48878342
7	48559623	48581087	LOC100629361	7	48278064	48878342
7	48590871	48606985	LOC111774457	7	48278064	48878342
7	48650771	48654398	LOC100066109	7	48278064	48878342
7	48674626	48845180	LOC100629395	7	48278064	48878342
7	48802430	48845237	LOC100066251	7	48278064	48878342
7	48865849	48878342	LOC102147741	7	48278064	48878342
11	31351206	31353200	NOG	11	31313080	31545459
11	31523092	31544150	C11H17orf67	11	31313080	31545459
17	18317367	18324534	LOC111768574	17	18312535	18944395
17	18324968	18337327	LOC111768575	17	18312535	18944395
17	18360670	18380525	LOC111768576	17	18312535	18944395
17	18699941	18713275	LOC102148601	17	18312535	18944395
17	18754716	18844462	FOXO1	17	18312535	18944395
17	18884765	18924429	MRPS31	17	18312535	18944395
17	18944288	18944395	SLC25A15	17	18312535	18944395
18	41716672	41803227	TANK	18	41668278	42417738
18	41804620	41807222	LOC111768910	18	41668278	42417738
18	41865346	41959570	PSMD14	18	41668278	42417738
18	41964393	41973689	TBR1	18	41668278	42417738
18	42107869	42382954	SLC4A10	18	41668278	42417738
18	42389782	42417738	DPP4	18	41668278	42417738
18	49354857	49356646	LOC102151046	18	49354856	50138296
18	49366414	49377410	METTL5	18	49354856	50138296
18	49377439	49379544	LOC111768922	18	49354856	50138296
18	49395079	49617648	UBR3	18	49354856	50138296
18	49649019	49680521	LOC111768923	18	49354856	50138296
18	49650451	49650553	LOC111768946	18	49354856	50138296
18	49712534	50111136	MYO3B	18	49354856	50138296
18	49840312	49866473	LOC111768924	18	49354856	50138296
21	29916113	29938177	LOC111769792	21	29890004	30513697
21	29950927	29972272	LOC111769791	21	29890004	30513697
21	30015790	30044196	LOC111769793	21	29890004	30513697
21	30057136	30102669	CAPSL	21	29890004	30513697
21	30107953	30135718	LOC111769795	21	29890004	30513697
21	30168002	30196557	LOC111769798	21	29890004	30513697
21	30196256	30199940	LOC111769796	21	29890004	30513697
21	30226883	30248947	LOC111769800	21	29890004	30513697
21	30261697	30283042	LOC111769799	21	29890004	30513697
21	30326560	30354966	LOC111769801	21	29890004	30513697
21	30367906	30413439	LOC111769804	21	29890004	30513697
21	30418723	30446488	LOC111769802	21	29890004	30513697
21	30480623	30513697	SPEF2	21	29890004	30513697

## Sheet: Sheet1
Category	ID	Term	PValue	Genes
BP	GO:0007189	adenylate cyclase-activating G protein-coupled receptor signaling pathway	2.4070449199905447E-10	LOC100064538, ADGRE5, PTGER1, LOC102149984, ADGRE3, LOC100064510, LOC100064454, ADGRL1, LOC111774264, PRKACA, LOC100064396
BP	GO:0007166	cell surface receptor signaling pathway	2.0996326352919252E-4	LOC100064538, ADGRE5, ADGRE3, LOC100064510, LOC100064454, ADGRL1, LOC100064396
BP	GO:0006357	regulation of transcription by RNA polymerase II	3.035372924417831E-4	LOC100064626, NFIX, LOC100629361, LOC100629395, TBR1, RFX1, FOXO1, KLF1, LOC100066251, LOC100064480, LYL1, LOC102147741, NACC1, PKN1, JUNB, ZNF333, CC2D1A, LOC102149528
BP	GO:0032496	response to lipopolysaccharide	0.02116299797566612	PRDX2, PALM3, WDR83
BP	GO:0006355	regulation of DNA-templated transcription	0.025175492995893705	LOC100064480, LOC102147654, LOC100064626, LOC100629395, LOC100064534, LOC102149586, LOC100066109, LOC100066251, LOC102149528
BP	GO:0045722	positive regulation of gluconeogenesis	0.0412632669198613	PRKACA, FOXO1
CC	GO:0043541	UDP-N-acetylglucosamine transferase complex	5.07609432898324E-10	LOC111769793, LOC111769800, LOC111769799, LOC111769801, LOC111769792, LOC111769791
CC	GO:0097225	sperm midpiece	0.00986740407249445	SPEF2, LOC111769798, SPATA19
MF	GO:0015020	glucuronosyltransferase activity	5.040735441216723E-7	LOC111769793, LOC111769800, LOC111769799, LOC111769801, LOC111769792, LOC111769791
MF	GO:0000981	DNA-binding transcription factor activity, RNA polymerase II-specific	3.0587897246848344E-4	LOC100064626, NFIX, LOC100629361, LOC100629395, TBR1, RFX1, FOXO1, KLF1, LOC100066251, LOC100064480, LYL1, LOC102147741, NACC1, JUNB, ZNF333, CC2D1A, LOC102149528
MF	GO:0008194	UDP-glycosyltransferase activity	5.393401883208083E-4	LOC111769793, LOC111769799, LOC111769801, LOC111769791
MF	GO:0000978	RNA polymerase II cis-regulatory region sequence-specific DNA binding	6.803100595524247E-4	NFIX, LOC100629361, LOC100629395, TBR1, RFX1, FOXO1, KLF1, LOC100066251, LOC100064480, LYL1, LOC102147741, NACC1, JUNB, ZNF333, CC2D1A, LOC102149528
MF	GO:0005509	calcium ion binding	0.0028696900880157417	LOC100064538, ADGRE5, LOC102149984, CAPSL, ADGRE3, LOC111769804, LOC111774398, LOC100064510, LOC100064454, CALR, LOC100064396
KEGG	ecb05168	Herpes simplex virus 1 infection	4.094573674233223E-6	LOC100064626, LOC100629361, LOC100629395, LOC100064534, LOC100066251, LOC100064480, LOC102147654, LOC102147741, LOC102149586, LOC100066109, CALR, ZNF333, LOC102149528
KEGG	ecb04723	Retrograde endocannabinoid signaling	0.039034864895792776	NDUFB7, CACNA1A, PRKACA, GNG14

## Sheet: Sheet2
						F2-130	F1-132	F1-18	F1-18	CY-24	F2-130	F2-130	F2-130	F1-18	F2-130
						F1-18	F1-18	CY-24	CY-24	F2-28	F1-132	F1-132	F1-201	F1-201	CY-32
						F1-181	F1-181	F2-3	F2-3	F2-3	F1-18	F1-18	CY-24	F2-28	F2-34
						CY-24	F1-201	CY-4	CY-32	F2-34	F1-181	F1-181	F2-28	CY-4	F2-40
						F2-28	CY-24	F2-45	CY-4	F2-40	F1-201	CY-24	F2-3	F2-40	CY-41
CHR	POS1	POS2				F2-31	F2-28	F2-49	CY-41	CY-41	F2-28	F2-28	F2-31	CY-41	F2-49
3	46675626	47346334				CY-32	F2-3	F1-55	F2-45	F1-42	F2-3	F2-3	CY-32	F1-42	F1-55
7	41513334	47138251				CY-41	F2-31	F1-63	F2-49	F2-49	F2-31	F2-31	F2-34	F2-49	F1-63
7	48278064	48878342				F1-42	CY-4	F2-65	F1-55	F1-55	CY-32	CY-32	CY-4	F2-6	CY-78
7	50444481	50450375				F2-45	F2-40	F2-73	F1-63	F2-6	F2-34	F2-34	F2-40	F2-65	F1-9
11	31313080	31545459				F2-49	F2-45	CY-78	F2-65	F2-65	CY-4	CY-4	CY-41	F2-70	F2-90
17	18312535	18944395				F2-6	F2-49	CY-81	F2-73	F1-68	F2-40	F2-40	F2-45	F2-73	F3-140
18	41668278	42417738				F1-63	F1-55	CY-84	CY-78	F1-71	F1-42	CY-41	F1-55	CY-78	CY-172
18	49354856	50138296				F2-65	F2-6	F3-87	CY-81	F2-73	F2-45	F2-45	F1-63	CY-81	F3-178
21	29890004	30513697				F1-68	F1-63	F3-140	CY-84	CY-81	F2-49	F2-49	F1-71	F2-90	F3-192
28	58964	685343				F2-70	F2-65	CY-172	F3-87	F3-87	F1-55	F1-55	F2-73	CY-176	F3-194
						F2-73	F2-70	F3-178	CY-176	F3-140	F2-6	F1-63	CY-84	F3-178	F3-196
						CY-78	F2-73	F3-182	F3-178	CY-172	F1-63	F2-65	F3-87	F3-182	CY-197
						F1-9	CY-78	F3-184	F3-182	CY-176	F2-65	F1-68	F1-9	F3-184	CY-198
						F2-90	CY-81	F3-186	F3-184	F3-178	F2-70	F2-70	F2-90	F3-186	F3-199
						F3-140	CY-84	F3-190	F3-186	F3-182	F1-71	F1-71	CY-172	F3-192	F3-200
						CY-172	F3-87	F3-192	F3-190	F3-184	F2-73	F2-73	CY-173	F3-196	F3-203
						CY-173	F2-90	F3-196	F3-192	F3-186	CY-81	CY-78	CY-176	CY-198	F3-205
						CY-176	F3-140	CY-197	CY-197	F3-192	CY-84	F3-87	F3-178	F3-203	F1-207
						F3-184	CY-172	F3-199	CY-198	F3-194	F2-90	F1-9	F3-182	CY-206	F3-211
						F3-192	CY-173	F3-200	F3-199	CY-198	F3-140	CY-172	F3-190	F1-207	F1-214
						CY-197	F3-178	F3-203	F3-203	F3-199	CY-172	CY-173	F3-192	CY-210	F3-215
						CY-198	F3-182	F3-205	F3-205	F3-200	CY-173	CY-176	CY-197	F1-214	CY-216
						F3-199	F3-184	CY-206	CY-206	F3-203	F3-178	F3-178	CY-198	F3-215	F3-22
						F3-200	F3-186	CY-210	CY-210	F3-205	F3-182	F3-182	F3-200	CY-216	F2-29
						F3-203	F3-190	F3-215	F3-215	CY-206	F3-184	F3-184	F3-203	F2-29	F3-5
						CY-206	F3-192	F3-22	CY-216	F1-207	F3-186	F3-190	F3-205	F3-51	F2-61
						F1-207	F3-194	F2-29	F3-22	CY-210	F3-190	F3-192	CY-206	F2-61	CY-96
						CY-210	F3-196	F3-5	F2-29	F3-211	F3-194	CY-198	F3-211	CY-96	F3-104
						F3-211	CY-197	F3-51	F3-5	F1-214	F3-196	F3-200	F1-214	F3-104	F1-106
						CY-216	F3-199	F3-104	F3-51	F3-215	CY-198	F3-203	CY-216	F1-106	F1-107
						F3-22	F3-200	F1-107	F3-104	CY-216	F3-199	F3-205	F3-22	F1-107	CY-108
						F2-29	F3-203	CY-108	F1-107	F3-22	F3-200	CY-206	F3-104	CY-108	F2-103
						F2-61	F3-205	F1-113	CY-108	F2-29	F3-205	F1-207	F1-106	F1-113	F2-112
						CY-96	CY-206	F3-100	F1-113	F2-61	CY-206	CY-210	F1-107	F3-100	F2-126
						F3-104	F1-207	F2-103	F2-103	CY-96	F1-207	F3-215	CY-108	F2-103	F1-134
						CY-108	CY-210	CY-11	CY-11	F3-104	CY-210	CY-216	F3-100	CY-12	F3-138
						F1-113	F3-211	F2-112	F2-112	F1-106	F3-211	F3-22	F2-103	F2-126	F3-139
						F1-120	F1-214	CY-12	CY-119	F1-113	F1-214	F2-29	CY-11	F1-134	CY-175
						CY-11	F3-215	F1-134	CY-12	F3-100	F3-215	F3-5	CY-119	F3-139	CY-180
						F2-112	CY-216	F3-139	CY-124	F2-103	CY-216	CY-96	CY-12	CY-174	CY-188
						CY-119	F3-22	CY-174	F1-134	CY-11	F3-22	F1-106	CY-124	CY-180	F3-189
						CY-12	F2-29	CY-175	F3-139	F2-112	F2-29	F1-107	F2-126	CY-195	F3-193
						CY-124	F3-5	CY-180	CY-175	CY-119	F3-5	CY-108	F1-134	F3-208	CY-195
						F2-126	F3-51	F2-183	CY-180	CY-12	F3-51	F1-113	F3-138	CY-212	F2-202
						F3-139	F3-104	CY-188	F2-183	F2-126	F2-61	F1-120	F3-139	CY-213	F3-208
						CY-174	F1-107	F3-193	CY-187	F1-134	CY-96	F3-100	CY-175	F1-25	F3-209
						CY-180	CY-108	F2-202	CY-188	F3-139	F3-104	F2-103	CY-180	F3-46	CY-21
						CY-187	F1-113	CY-21	F3-193	CY-175	F1-106	CY-11	F2-183	CY-66	CY-213
						F3-189	F3-100	F1-25	F2-202	CY-180	F1-107	F2-112	CY-187	F2-76	F1-25
						F3-193	F2-103	F3-46	F3-208	F2-183	CY-108	CY-119	F3-189	CY-86	F3-46
						F2-202	CY-11	F2-76	CY-21	CY-187	F1-113	CY-124	F2-202	F2-92	CY-54
						F3-209	F2-112	F2-85	CY-212	CY-188	F1-120	F2-126	F3-208	F3-94	F2-58
						CY-212	CY-119	CY-86	CY-213	F3-189	F3-100	F1-134	CY-212	F1-128	F2-76
						F1-25	CY-12	F1-128	F1-25	F3-193	F2-103	F3-138	CY-213	F1-129	CY-86
						F3-46	CY-124	F1-146	F3-46	CY-195	CY-11	F3-139	F1-25	F1-135	F3-94
						F2-58	F1-134	F1-148	CY-54	CY-21	F2-112	CY-174	CY-54	F1-146	F2-1
						CY-66	F3-138	F1-149	F2-58	CY-212	CY-119	CY-175	F2-58	F1-151	F1-128
						F2-76	F3-139	F1-154	CY-66	CY-213	CY-124	F2-183	F2-76	F1-152	F1-135
						CY-86	CY-174	F1-155	F2-76	F1-25	F1-134	CY-187	F2-85	F1-155	F1-148
						CY-95	CY-175	F1-158	F2-85	F3-46	F3-138	CY-188	CY-95	F1-158	F1-149
						F1-135	CY-180	F1-161	CY-86	CY-54	CY-174	F3-189	F1-129	F1-167	F1-151
						F1-146	F2-183	F1-162	F3-94	F2-58	F2-183	CY-195	F1-148	F1-17	F1-152
						F1-147	CY-188	F1-17	F2-1	CY-66	F3-189	F2-202	F1-149	F1-170	F1-154
						F1-154	F3-189	F1-2	F1-128	F2-76	F3-209	F3-208	F1-151	F1-2	F1-155
						F1-155	F3-193	F2-39	F1-146	F2-85	F1-25	CY-21	F1-152	F2-39	F1-162
						F1-156	CY-195	F1-52	F1-148	CY-86	F3-46	CY-212	F1-154	F3-44	F1-167
						F1-17	F2-202	F1-57	F1-154	F2-92	F2-58	CY-213	F1-155	F1-62	F1-170
						F1-170	CY-21	F1-60	F1-155	F1-135	CY-66	CY-54	F1-156	F1-8	F1-2
						F1-2	CY-213	F1-62	F1-158	F1-146	F2-85	F2-58	F1-162	F1-98	F3-44
						F2-36	F1-25	F1-64	F1-162	F1-147	F2-92	F2-76	F1-170	CY-5	F1-57
						F3-44	F3-46	F1-8	F1-2	F1-148	CY-95	CY-86	F1-2		F1-60
						F1-52	CY-54	CY-5	F2-39	F1-149	F2-1	F2-1	F2-36		F1-64
						F1-60	F2-58		F1-52	F1-154	F1-128	F1-135	F2-39		F2-69
						F1-62	CY-66		F1-57	F1-157	F1-129	F1-147	F1-57		F1-74
						F1-64	F2-76		F1-60	F1-161	F1-146	F1-148	F1-60		F1-8
						F2-69	F2-85		F1-62	F2-39	F1-147	F1-149	F1-62
						F1-74	CY-86		F1-64	F3-44	F1-148	F1-152	F2-69
						CY-5	F2-92		F1-74	F1-52	F1-149	F1-154
							F2-1		F1-8	F1-57	F1-151	F1-155
							F1-129		CY-5	F1-62	F1-152	F1-156
							F1-146			F1-8	F1-155	F1-167
							F1-148			CY-5	F1-156	F1-17
							F1-149				F1-158	F1-170
							F1-154				F1-161	F1-2
							F1-155				F1-17	F2-36
							F1-156				F1-170	F2-39
							F1-157				F3-44	F1-52
							F1-158				F1-57	F1-57
							F1-161				F1-60	F1-60
							F1-162				F1-62	F2-69
							F1-167				F2-69	F1-74
							F1-17				F1-74	F1-98
							F1-2				F1-8	CY-5
							F2-36				CY-5
							F2-39
							F1-52
							F1-57
							F1-60
							F1-62
							F1-64
							F2-69
							F1-8
							CY-5
